# Supplementary material for: Synthesis, In Vitro Biological Evaluation of Antiproliferative and Neuroprotective Effects and In Silico Studies of Novel 16E-Arylidene-5α,6α-epoxyepiandrosterone Derivatives
Source: Biomedicines. 2023 Mar 7;11(3):812. doi: 10.3390/biomedicines11030812 (PMC10045663; doi:10.3390/biomedicines11030812)
Supplement: Supplementary file 1 [file biomedicines-11-00812-s001.zip]

Archive with 1 entries (1 files):
- biomedicines-2247188-supplementary.pdf
